# Supplementary material for: Genetic Diversity and Population Structures in Chinese Miniature Pigs Revealed by SINE Retrotransposon Insertion Polymorphisms, a New Type of Genetic Markers
Source: Animals (Basel). 2021 Apr 15;11(4):1136. doi: 10.3390/ani11041136 (PMC8071531; doi:10.3390/ani11041136)
Supplement: Supplementary file 1 [file animals-11-01136-s001.zip]

Archive with 5 entries (4 files):
- animals-1155464-revised- supplementary/
- animals-1155464-revised- supplementary/Figure S1.pdf
- animals-1155464-revised- supplementary/Table S1.docx
- animals-1155464-revised- supplementary/Table S2.xlsx
- animals-1155464-revised- supplementary/Tbale S3.docx
