# Supplementary material for: Genetic Diversity and Population Structures in Chinese Miniature Pigs Revealed by SINE Retrotransposon Insertion Polymorphisms, a New Type of Genetic Markers
Source: Animals (Basel). 2021 Apr 15;11(4):1136. doi: 10.3390/ani11041136 (PMC8071531; doi:10.3390/ani11041136)
Supplement: Supplementary file 1 [file animals-11-01136-s001.zip › animals-1155464-revised- supplementary/Table S2.xlsx]

## Sheet: Table S2
Table S2 The genotype frequency and Hardy-Weinberg equilibrium test for each RIP in 9 pig populations.
	Genetic locus	Genotype frequency																											Hardy-Weinberg equilibrium/P
		BM-clo			BM-inb			MG			ST			CX			BM-cov			WZS			SB			LD
		AA	AB	BB	AA	AB	BB	AA	AB	BB	AA	AB	BB	AA	AB	BB	AA	AB	BB	AA	AB	BB	AA	AB	BB	AA	AB	BB	MG	ST	WZS	CX	BM-cov	BM-clo	BM-inb	SB	LD
1	REF-12270	0	0	1	0	0	1	0.05	0.4	0.55	0	0.375	0.625	0.107143	0.642857	0.25	0	0.291667	0.708333	0.09375	0.3125	0.59375	0.21875	0.59375	0.1875	1	0	0	0.8517	0.2905	0.2964	0.119	0.4428	/	/	0.3283	/
2	REF-13182	1	0	0	1	0	0	0.95	0.05	0	1	0	0	0.857143	0.142857	0	1	0	0	0.9375	0	0.0625	0	0.09375	0.90625	0	0	1	1	/	0	0.7267	/	/	/	0.8216	/
3	REF-14427	0.62069	0.37931	0	1	0	0	0.4	0.5	0.1	0.0416667	0.291667	0.666667	0.214286	0.285714	0.5	0	0	1	0.1875	0.21875	0.59375	0	0.03125	0.96875	0	0	1	0.7418	0.7467	0.0051	0.0355	/	0.2326	/	1	/
4	REF-16131	0	0	1	0	0	1	0.15	0.2	0.65	0.0833333	0.458333	0.458333	0	0.321429	0.678571	0	0	1	0.125	0.53125	0.34375	0	0	1	0	0	1	0.0249	0.8227	0.5708	0.343	/	/	/	/	/
5	REF-21609	0	0.344828	0.655172	0.136364	0.863636	0	0	0.1	0.9	0	0	1	0	0.357143	0.642857	0	0.208333	0.791667	0.09375	0.8125	0.09375	0	0	1	0	0.21875	0.78125	0.8694	/	0.0006	0.2786	0.6138	0.2906	0.7816	/	0.52304
6	REF-2929	0	0.0344828	0.965517	0	0	1	0.15	0.35	0.5	0	0.458333	0.541667	0	0.0714286	0.928571	0.25	0.458333	0.291667	0.0625	0.4375	0.5	0.03125	0.4375	0.53125	0.0625	0.53125	0.40625	0.3042	0.1681	0.7056	0.8907	0.6137	1	/	0.3884	0.28282
7	REF-3719	0.172414	0.482759	0.344828	0.136364	0.363636	0.5	0	0.2	0.8	0	0	1	0.0714286	0.142857	0.785714	0.125	0.125	0.75	0	0	1	0	0	1	0	0	1	0.6706	/	/	0.0165	0.002	0.9037	0.3814	/	/
8	REF-4531	0	0.0344828	0.965517	0	0	1	0	0.2	0.8	0.166667	0.375	0.458333	0	0.392857	0.607143	0.125	0.208333	0.666667	0.03125	0.21875	0.75	0	0.375	0.625	0	0.25	0.75	0.6706	0.3214	0.5156	0.2207	0.0312	1	/	0.2142	0.452799
9	REF-5597	0	0	1	0	0	1	0	0.05	0.95	0	0.0416667	0.958333	0	0.142857	0.857143	0	0.125	0.875	0	0.03125	0.96875	0	0.125	0.875	0	0	1	1	1	1	0.7267	0.7918	/	/	0.7458	/
10	REF-7445	0	0	1	0	0	1	0	0.2	0.8	0.291667	0.583333	0.125	0	0.0714286	0.928571	0	0	1	0	0	1	0	0.125	0.875	0	0	1	0.6706	0.3806	/	0.8907	/	/	/	0.7458	/
11	REF-8430	0.0344828	0	0.965517	0	0	1	0	0.05	0.95	0	0.0416667	0.958333	0	0.285714	0.714286	0.25	0.625	0.125	0	0.25	0.75	0	0.03125	0.96875	0.09375	0.46875	0.4375	1	1	0.4528	0.413	0.2229	0	/	1	0.788313
12	REF-9435	1	0	0	1	0	0	0.2	0.3	0.5	0.0416667	0.166667	0.791667	0.0357143	0.714286	0.25	0	0.0416667	0.958333	0	0.21875	0.78125	0	0.0625	0.9375	0	0	1	0.0995	0.1769	0.523	0.0111	1	/	/	0.8981	/
13	REF-10096	0	0	1	0	0	1	0	0.4	0.6	0	0.416667	0.583333	0.0714286	0.178571	0.75	0.125	0.166667	0.708333	0	0.09375	0.90625	0.0625	0.28125	0.65625	0	0.25	0.75	0.3004	0.225	0.8216	0.0513	0.0096	/	/	0.3967	0.452799
14	REF-11062	0.965517	0.0344828	0	1	0	0	0.2	0.35	0.45	0.25	0.541667	0.208333	0.357143	0.571429	0.0714286	0.791667	0.208333	0	0.5	0.34375	0.15625	0	0.03125	0.96875	0	0	1	0.2104	0.754	0.1794	0.2296	0.6138	1	/	1	/
15	ESA1-98	0	0	1	0	0	1	0	0.35	0.65	0	0	1	0.0714286	0.107143	0.821429	0	0	1	0	0.3125	0.6875	0.75	0.25	0	1	0	0	0.3847	/	0.3235	0.0033	/	/	/	0.4528	/
16	REF-11172	0	0	1	0	0	1	0	0.5	0.5	0	0.125	0.875	0	0.571429	0.428571	0	0.416667	0.583333	0.09375	0.375	0.53125	0.6875	0.25	0.0625	0.8125	0.1875	0	0.1609	0.7918	0.6145	0.0415	0.225	/	/	0.2588	0.595846
17	REF-13104	0.965517	0.0344828	0	1	0	0	0.45	0.55	0	1	0	0	0.928571	0.0714286	0	1	0	0	0.4375	0.4375	0.125	0.03125	0	0.96875	0.1875	0.46875	0.34375	0.1086	/	0.7932	0.8907	/	1	/	0	0.755859
18	REF-14902	0	0.0689655	0.931034	0	0	1	0	0	0	0.0416667	0.458333	0.5	0	0.321429	0.678571	0.375	0.333333	0.291667	0.03125	0.34375	0.625	0	0.03125	0.96875	0.0625	0.375	0.5625	0.2252	0.4901	0.7911	0.343	0.0863	0.8927	/	1	0.927651
19	REF-16266	0.413793	0.482759	0.103448	0.454545	0.5	0.0454545	0.3	0.55	0.15	1	0	0	0.785714	0.214286	0	1	0	0	0.59375	0.21875	0.1875	0	0.28125	0.71875	0	0	1	0.6553	/	0.0051	0.5653	/	0.7832	0.3997	0.386	/
20	REF-17668	0.793103	0.206897	0	1	0	0	0	1	0	0.166667	0.5	0.333333	0.25	0.642857	0.107143	0.625	0.375	0	0.53125	0.4375	0.03125	0	0	1	0	0	1	0	0.9714	0.3884	0.119	0.2905	0.5736	/	/	/
21	ESA2-58	0.965517	0.0344828	0	1	0	0	0.65	0.3	0.05	0.75	0.208333	0.0416667	0.678571	0.25	0.0714286	0.166667	0.583333	0.25	0.375	0.4375	0.1875	0.90625	0.09375	0	0.5	0.5	0	0.6841	0.342	0.537	0.2207	0.4517	1	/	0.8216	0.06937
22	DR-93949	0	0	1	0	0	1	0.1	0.45	0.45	0	0.291667	0.708333	0.0714286	0.357143	0.571429	1	0	0	0	0.15625	0.84375	0.75	0.25	0	0.84375	0.15625	0	1	0.4428	0.6704	0.7243	/	/	/	0.4528	0.670361
23	ESA1-16	1	0	0	1	0	0	0.15	0.45	0.4	0	0.208333	0.791667	0.214286	0.5	0.285714	0.625	0.375	0	0.84375	0.15625	0	0.75	0.25	0	1	0	0	0.7682	0.6138	0.6704	0.9449	0.2905	/	/	0.7458	/
24	REF-3992	0	0	1	0	0	1	0.15	0.6	0.25	0.791667	0.208333	0	0.428571	0.25	0.321429	0	0.25	0.75	0.21875	0.5625	0.21875	0.03125	0.34375	0.625	0.40625	0.4375	0.15625	0.4039	0.2905	0.537	0.0067	0.5267	/	/	0.7911	0.639786
25	ESA1-25	0.0344828	0.517241	0.448276	0	0	1	0.65	0.25	0.1	0.916667	0.0833333	0	0.642857	0.25	0.107143	0.75	0.208333	0.0416667	0.28125	0.53125	0.1875	0.46875	0.53125	0	0.625	0.375	0	0.1571	0.8815	0.7511	0.0885	0.342	0.2106	/	0.0483	0.214174
26	ESA2-18	0.344828	0.448276	0.206897	1	0	0	0.3	0.45	0.25	0.25	0.541667	0.208333	0.0714286	0.5	0.428571	0.166667	0.458333	0.375	0	0.15625	0.84375	0.3125	0.53125	0.15625	0.6875	0.25	0.0625	0.5809	0.754	0.6704	0.4957	0.757	0.5766	/	0.6785	0.258794
27	ESA1-33	0	0.241379	0.758621	0	0	1	0	0.55	0.45	0	0	1	0	0.285714	0.714286	0	0	1	0	0	1	0.3125	0.4375	0.25	1	0	0	0.1086	/	/	0.413	/	0.4971	/	0.4368	/
28	REF-9432	0.965517	0.0344828	0	1	0	0	0.3	0.35	0.35	0.333333	0.416667	0.25	0.357143	0.357143	0.285714	0.166667	0.458333	0.375	0.03125	0.21875	0.75	0.125	0.1875	0.6875	0.125	0.4375	0.4375	0.1473	0.372	0.5156	0.112	0.757	1	/	0.0073	0.793186
29	ESA1-42	0	0.37931	0.62069	0	0	1	0.5	0.3	0.2	0.625	0.25	0.125	0.607143	0.357143	0.0357143	0.333333	0.375	0.291667	0.5625	0.28125	0.15625	1	0	0	1	0	0	0.0995	0.0777	0.0513	0.8191	0.1858	0.2326	/	/	/
30	ESA1-43	0	0	1	0	0	1	0	0.2	0.8	0	0.0833333	0.916667	0.0357143	0.214286	0.75	0	0	1	0	0	1	0.5625	0.375	0.0625	0.09375	0.53125	0.375	0.6706	0.8815	/	0.4299	/	/	/	0.9277	0.434017
